# Supplementary material for: Family Attachment, Sexuality, and Sexual Recidivism in a Sample of Italian Sexual Offenders: Preliminary Results
Source: Healthcare (Basel). 2023 May 29;11(11):1586. doi: 10.3390/healthcare11111586 (PMC10253209; doi:10.3390/healthcare11111586)
Supplement: Supplementary file 1 [file healthcare-11-01586-s001.zip]

Archive with 1 entries (1 files):
- healthcare-2321275-supplementary.pdf
